# Supplementary material for: Updating Health Canada’s Heat-Health Messages for the Environment and Climate Change Canada Heat Warning System: A Collaboration with Canadian Experts
Source: Int J Environ Res Public Health. 2025 Aug 13;22(8):1266. doi: 10.3390/ijerph22081266 (PMC12386431; doi:10.3390/ijerph22081266)
Supplement: Supplementary file 1 [file ijerph-22-01266-s001.zip]

Archive with 7 entries (7 files):
- IJERPH_Supplementary Material File S1_STROBE Checklist.pdf
- IJERPH_Supplementary Material File S2_Search Strategy.pdf
- IJERPH_Supplementary Material File S3_Statement Iterations English.pdf
- IJERPH_Supplementary Material File S4_Statement Iterations French.pdf
- IJERPH_Supplementary Material File S5_Qualtrics Round 1.pdf
- IJERPH_Supplementary Material File S6_Qualtrics Round 2.pdf
- IJERPH_Supplementary Material File S7_Descriptive Results.pdf
